# Supplementary material for: The Impacts of Crystalline Structure and Different Surface Functional Groups on Drug Release and the Osseointegration Process of Nanostructured TiO2
Source: Molecules. 2021 Mar 19;26(6):1723. doi: 10.3390/molecules26061723 (PMC8003584; doi:10.3390/molecules26061723)
Supplement: Supplementary file 1 [file molecules-26-01723-s001.zip]

Archive with 1 entries (1 files):
- molecules-1126886-supplementary.pdf
